# Supplementary material for: Vestibulocochlear Neuritis as a Paradoxical Reaction in an Immunocompetent Patient with Tuberculous Meningitis
Source: Diagnostics (Basel). 2025 Dec 12;15(24):3179. doi: 10.3390/diagnostics15243179 (PMC12731431; doi:10.3390/diagnostics15243179)
Supplement: Supplementary file 1 [file diagnostics-15-03179-s001.zip]

Archive with 1 entries (1 files):
- diagnostics-3929206-supplementary.pdf
